# Supplementary material for: Cell Intrinsic IL-38 Affects B Cell Differentiation and Antibody Production
Source: Int J Mol Sci. 2023 Mar 16;24(6):5676. doi: 10.3390/ijms24065676 (PMC10053218; doi:10.3390/ijms24065676)
Supplement: Supplementary file 1 [file ijms-24-05676-s001.zip]

Archive with 1 entries (1 files):
- ijms-2251022-supplementary.pdf
